# Supplementary material for: Exploring the Effect of Different Storage Conditions on the Aroma Profile of Bread by Using Arrow-SPME GC-MS and Chemometrics
Source: Molecules. 2023 Apr 20;28(8):3587. doi: 10.3390/molecules28083587 (PMC10141652; doi:10.3390/molecules28083587)
Supplement: Supplementary file 1 [file molecules-28-03587-s001.zip]

Archive with 1 entries (1 files):
- molecules-2283564-supplementary.pdf
